# Supplementary material for: A Study on Energy Consumption in AI-Driven Medical Image Segmentation
Source: J Imaging. 2025 May 26;11(6):174. doi: 10.3390/jimaging11060174 (PMC12194113; doi:10.3390/jimaging11060174)
Supplement: Supplementary file 1 [file jimaging-11-00174-s001.zip]

Archive with 1 entries (1 files):
- jimaging-3621439-supplementary.pdf
